# Supplementary material for: Squeeze-Excitation Attention-Guided 3D Inception ResNet for Aflatoxin B1 Classification in Almonds Using Hyperspectral Imaging
Source: Toxins (Basel). 2026 Feb 2;18(2):76. doi: 10.3390/toxins18020076 (PMC12944700; doi:10.3390/toxins18020076)
Supplement: Supplementary file 1 [file toxins-18-00076-s001.zip]

Archive with 1 entries (1 files):
- toxins-4081804-supplementary.pdf
